# Supplementary material for: MRI-based contrast clearance analysis shows high differentiation accuracy between radiation-induced reactions and progressive disease after cranial radiotherapy
Source: ESMO Open. 2022 Mar 3;7(2):100424. doi: 10.1016/j.esmoop.2022.100424 (PMC9058918; doi:10.1016/j.esmoop.2022.100424)
Supplement: Supplementary material [file mmc1.xlsx]

## Sheet: Tabelle1
Patient ID	Patients' age at time of CCA	Gender (0=female; 1=male)	Tumor entities	FET PET (0=no; 1=yes)	FET PET result (0=reactive tissue; 1=tumor progression)	0=stereotactic biopsy; 1=resection	Histopathological result (0=reactive tissue; 1=tumor progression)	CCA result (0=reactive tissue; 1=tumor progression)	Steroid treatment at time of CCA	Previous cranial radiotherapy 1	Concomitant systemic treatment 1	sequential systemic treatment 1	Previous cranial radiotherapy 2	Concomitant systemic treatment 2	sequential systemic treatment 2	Follow-up result (0=no progression; 1= true progression)
01	72	0	Brain metastases of pulmonal adenocarcinoma	1	0	0	0	0	0	Stereotactic Radiosurgery		Pembrolizumab				0
02	66	1	Brain metastases of pulmonal adenocarcinoma	1	0	0	0	0	1	Stereotactic Radiosurgery		Cisplatin/Pemetrexed/Pembrolizumab				0
03	64	0	Brain Metastases of pulmonal adenocarcinoma	1	1	0	1	1	1	Stereotactic Radiosurgery		Cisplatin/Vinorelbin	Whole brain radiotherpy			1
04	74	0	Glioblastoma (WHO 2016 grade IV) IDH wt	1	1	0	1	1	1	Hypofractionated Radiotherapy	Temozolomide					1
05	53	1	Brain metastases of pulmonal adenocarcinoma	1	1	0	0	0	0	Stereotactic Radiosurgery	Crizotinib	Alectinib				0
06	68	0	Brain metastases of melanoma	0		0	0	0	0	Stereotactic Radiosurgery	Nivolumab/Ipilimumab	Pembrolizumab				0
07	70	0	Brain metastases of pulmonal adenocarcinoma	1	0	0	0	0	1	Stereotactic Radiosurgery						0
08	55	0	Glioblastoma (WHO 2016 grade IV) IDH wt	1	1	0	0	1	0	Normofractionated Radiotherapy	Temozolomide	Temozolomide				1
09	59	1	Glioblastoma (WHO 2016 grade IV) IDH wt	1	1	0	1	1	0	Hypofractionated Radiotherapy	Temozolomide	Temozolomide				1
10	60	0	Glioblastoma (WHO 2016 grade IV) IDH wt	0		0	1	1	0	Normofractionated Radiotherapy	Temozolomide	Temozolomide	Normofractionated radiotherapy			1
11	74	0	Brain metastases of pulmonal adenocarcinoma	0		0	0	0	0	Stereotactic Radiosurgery		Carboplatin/Pemetrexed; Docetaxel; Nivolumab				0
12	71	0	Brain metastases of pulmonal adenocarcinoma	0		0	0	0	0	Stereotactic Radiosurgery						0
13	58	0	Glioblastoma (WHO 2016 grade IV) IDH wt	1	1	0	0	0	1	Normofractionated Radiotherapy	Temozolomide	Temozolomide				1
14	65	1	Glioblastoma (WHO 2016 grade IV) IDH wt	1	1	0	1	0	0	Normofractionated Radiotherapy	Lomustine/Temozolomide	Lomustine/Temozolomide				1
15	46	1	Glioblastoma (WHO 2016 grade IV) IDH wt	1	1	1	1	1	0	Normofractionated Radiotherapy	Temozolomide	Temozolomide	Brachytherapy with Iodine125-Implants			1
16	40	0	Anaplastic Astrocytoma (WHO 2016 grade III) IDH mut.	1	1	0	1	1	1	Normofractionated Radiotherapy		Temozolomide				1
17	55	1	Glioblastoma (WHO 2016 grade IV) IDH wt	1	1	0	1	1	1	Normofractionated Radiotherapy	Temozolomide					1
18	47	1	Glioblastoma (WHO 2016 grade IV) IDH wt	1	1	0	0	1	0	Normofractionated Radiotherapy	Temozolomide	Temozolomide				0
19	60	0	Brain metastases of breast cancer	0		0	0	0	0	Stereotactic Radiosurgery		Pertuzumab/Trastuzumab; Anastrozol				0
20	55	1	Glioblastoma (WHO 2016 grade IV) IDH wt	1	0	0	0	0	0	Normofractionated Radiotherapy	Lomustine/Temozolomide	Lomustine/Temozolomide				0
21	33	1	Glioblastoma (WHO 2016 grade IV) IDH wt	1	0	0	0	1	0	Normofractionated Radiotherapy	Temozolomide		Normofractionated radiotherapy	Temozolomide		1
22	58	0	Brain metastases of pulmonal adenocarcinoma	1	1	1	0	0	0	Stereotactic Radiosurgery		Osimertinib				0
23	62	0	Brain metastases of melanoma	0		0	0	1	1	Stereotactic Radiosurgery		Paclitaxel; Trastuzumab/Pertuzumab; BRAF/MEK;				1
24	44	0	Low-Grade Glioma (WHO 2016 grade II)	1	1	0	1	1	0	Normofractionated Radiotherapy						1
25	65	0	Maxillary squamous cell cancer with brain infiltration	1	0	0	0	0	0	Normofractionated Radiotherapy	Cisplatin					0
26	41	1	Anaplastic Astrocytoma (WHO 2016 grade III) IDH mut.	1	1	0	1	not analyzable due to missing uptake of contrast media	0	Normofractionated Radiotherapy						1
27	57	0	Brain metastases of melanoma	1	0	0	0	0	0	Stereotactic Radiosurgery		Dabrafenib/Trametinib				0
28	62	1	Glioblastoma (WHO 2016 grade IV) IDH wt	1	0	0	0	0	0	Normofractionated Radiotherapy	Temozolomide	Temozolomide	Hypofractionated radiotherapy		Temozolomide	0
29	49	1	Brain metastases of pleura mesothelioma	1	0	1	1	1	0	Hypofractionated Stereotactic Radiotherapy						1
30	64	1	Brain metastases of pulmonal adenocarcinoma	0		0	1	1	0	Stereotactic Radiosurgery						0
31	65	1	Brain metastases of rectal cancer	0		1	1	1	0	Stereotactic Radiosurgery						1
32	33	1	Brain metastases of melanoma	1	1	1	1	1	0	Brachytherapy with Iodine125-Implants			Hypofractionated stereotactic radiotherapy			1
33	69	1	Glioblastoma (WHO 2016 grade IV) IDH wt	1	1	0	1	1	1	Normofractionated Radiotherapy						1
